# Supplementary material for: The Role of Fruit Surface Bloom in Consumer Preference for Blueberries: Sensory Evaluation and Multisensory Interactions
Source: Foods. 2025 Jan 30;14(3):455. doi: 10.3390/foods14030455 (PMC11817841; doi:10.3390/foods14030455)
Supplement: Supplementary file 1 [file foods-14-00455-s001.zip]

Archive with 1 entries (1 files):
- foods-3390407-supplementary.pdf
